# Supplementary material for: Development and validation of programmed cell death related genes in intracranial aneurysms
Source: BMC Neurol. 2026 Mar 11;26:258. doi: 10.1186/s12883-026-04794-9 (PMC13088854; doi:10.1186/s12883-026-04794-9)
Supplement: Supplementary file 1 — Supplementary Material 1. [file 12883_2026_4794_MOESM1_ESM.xlsx]

## Sheet: Suppl Table 1 Programmed cell d
Pyroptosis	Necrosis	Ferroptosis	Cuproptosis	Autophagy	Apoptosis like morphology	Anoikis	Immunogenic cell death	Disulfidptosis
GSDMD	TNF	ABCC1	AOC3	AMBRA1	TP53	CEACAM5	CD4	ACTB
GSDME	TNFRSF1A	ACACA	ATOX1	APOL1	TERT	PTK2	IFNGR1	ACTN4
NLRP3	COL2A1	ACO1	ATP7A	ARNT	PTCH1	PIK3CA	FOXP3	CAPZB
CASP1	TNFRSF1B	ACSF2	ATP7B	ARSA	MYC	CEACAM6	ATG5	CD2AP
CASP4	TNFSF10	ACSL1	CCL8	ARSB	VIM	PDK4	CASP8	DSTN
GSDMB	IL6	ACSL3	CCS	ATF4	BCL2	BCL2	BAX	FLNA
GSDMC	LTA	ACSL4	CD274	ATF6	MAPK1	TSC2	P2RX7	FLNB
NLRP1	IL1B	ACSL5	CDKN2A	ATG10	TNF	PTRH2	IFNG	INF2
IL1B	FAS	ACSL6	COA6	ATG12	DNAH8	STK11	IL17A	IQGAP1
GZMB	IL10	AIFM2	COX11	ATG16L1	EGFR	MAP3K7	IL1R1	MYH10
GSDMA	TNFSF11	AKR1C1	COX17	ATG16L2	FAS	NTRK2	PIK3CA	MYH9
AIM2	TRPV4	AKR1C2	CP	ATG2A	GSN	CRYBA1	IL1B	MYL6
CARD8	FASLG	AKR1C3	DBH	ATG2B	RAF1	MCL1	NT5E	NADPH
CASP8	TNFSF13B	ALOX12	DLAT	ATG3	CASP3	DAPK2	IL6	PDLIM1
GZMA	TNFRSF10A	ALOX15	DLD	ATG4A	CCND1	NOTCH1	IL10	SLC7A11
PYCARD	IFNG	ALOX5	FDX1	ATG4B	JAK2	TLE1	TLR4	TLN1
DPP9	TNFRSF10B	ATG5	GLS	ATG4C	AR	CAV1	CASP1
CASP5	TRAF2	ATG7	HIST1H3A	ATG4D	TUBB	SNAI2	ENTPD1
IL18	MT-ATP6	ATP5MC3	LIAS	ATG5	NDE1	IKBKG	CD8A
ZBP1	TNFAIP3	BACH1	LIPT1	ATG7	GLI1	SRC	NLRP3
CASP3	TNFRSF14	CARS	LOXL2	ATG9A	CYCS	AKT1	PDIA3
NLRC4	TNFSF14	CBS	MAP2K1	ATG9B	SALL4	MTOR	IFNB1
DPP8	CXCL8	CD44	MAP2K2	ATIC	MDM2	CHEK2	EIF2AK3
MIR223	CASP8	CHAC1	MT1A	BAG1	AIFM1	E2F1	CD8B
CASP6	TNFRSF11B	CISD1	MT2A	BAG3	CAV1	ITGA5	MYD88
TRIM24	TNFSF12	CRYAB	MT-CO1	BAK1	EDN1	ITGB1	IL17RA
HMGB1	TRADD	DPP4	MT-CO2	BAX	MKI67	BRMS1	CALR
NAIP	IL1A	EMC2	MTF1	BCL2	SNCA		PRF1
MEFV	TNFSF4	FADS2	PDE3B	BCL2L1	CDKN1A		CXCR3
DHX9	TNFSF15	FANCD2	PDHA1	BECN1	CD40		HMGB1
NLRP9	TNFSF13	FDFT1	PDHB	BID	EDNRB		IFNA1
STAT3	NUP62	FTH1	PDK1	BIRC5	BAX		TNF
SIRT1	TP53	FTL	SCO1	BIRC6	NOS2
APIP	ADAM17	FTMT	SCO2	BNIP1	APP
MALAT1	CASP3	GCLC	SLC25A3	BNIP3	PRKCD
GAS5	RIPK1	GCLM	SLC31A1	BNIP3L	USP9X
CTSG	CRP	GLS2	SLC31A2	C12orf44	TREX1
NEK7	SLC25A19	GOT1	SOD1	C17orf88	ATRIP
KCNQ1OT1	TNFRSF11A	GPX4	TYR	CALCOCO2	TGM1
TREM2	CD40	GSS	UBE2D1	CAMKK2	ETS1
FOXO3	TNFRSF18	HMGCR	UBE2D2	CANX	NOS3
TP53	TNFRSF4	HMOX1	UBE2D3	CAPN1	CASP9
MIR30C1	TLR4	HSBP1	UBE2D4	CAPN10	CD4
NFE2L2	TNFSF9	HSPB1	ULK1	CAPN2	MAP3K1
TXNIP	TNFRSF25	IREB2	ULK2	CAPNS1	PARP1
DDX3X	CCL2	KEAP1	VEGFA	CASP1	LEP
MIR22	TNFRSF9	LPCAT3		CASP3	ANXA5
NEAT1	TNFSF18	MAP1LC3A		CASP4	JUN
MIR125A	IL18	MAP1LC3B		CASP8	SLC6A3
FOXP3	TNFAIP6	MAP1LC3C		CCL2	IL3
SESN2	MAPK8	MT1G		CCR2	CD44
ELANE	TNFRSF6B	NCOA4		CD46	THBS1
TNF	CD40LG	NFE2L2		CDKN1A	CUL3
GBP1	TNFRSF10C	NFS1		CDKN1B	NME1
MEG3	TNFRSF10D	NLRP3		CDKN2A	BCL2L1
MIR135B	LTBR	NOX1		CFLAR	CASP7
MIR556	ICAM1	NQO1		CHMP2B	PRKCA
FMR1	TNFRSF8	NRF2		CHMP4B	EPO
MIR302A	FADD	OTUB1		CLN3	SIRT1
UBR2	MYLK	PCBP1		CTSB	FDFT1
CPTP	TNFSF8	PCBP2		CTSD	CAT
GJA1	COL1A1	PEBP1		CTSL1	TLR3
SNIP1	XIAP	PGD		CX3CL1	BIRC5
PRDM1	ADAR	PHKG2		CXCR4	REN
MIR214	IL1RN	PRNP		DAPK1	MCL1
PCSK9	TNFRSF17	PROM2		DAPK2	JAK3
VDR	TNFRSF13B	PTGS2		DDIT3	MAPK8
BRD4	TGFB1	RPL8		DIRAS3	NOS1
AGER	TGFB2	SAT1		DLC1	PRKCE
IKBKE	ACTA2	SAT2		DNAJB1	BIRC8
PKM	LTB	SLC11A2		DNAJB9	ADIPOQ
KIF23	TRAF3	SLC1A5		DRAM1	ANXA1
IFI16	RIPK3	SLC39A14		EDEM1	HTRA2
CRTAC1	IL4	SLC3A2		EEF2	FDPS
SEZ6L2	TNFRSF19	SLC40A1		EEF2K	LTF
SMIM1	TRAF1	SLC7A11		EGFR	CASP6
MIR20B	PTGS2	SQLE		EIF2AK2	CASP1
MIR448	TNFRSF12A	STEAP3		EIF2AK3	DNASE1
TET2	SMAD3	TF		EIF2S1	CD47
TRAF6	CD70	TFRC		EIF4EBP1	TNFSF10
CTSV	ADIPOQ	TP53		EIF4G1	RASSF1
UTS2	VCAM1	VDAC2		ERBB2	XDH
ZNF532	CSF2	VDAC3		ERN1	CHP1
MIR155HG	HLA-DRB1	ZEB1		ERO1L	TUBA4A
MIR155	HLA-B			FADD	CASP2
ZFAS1	PRKG1			FAM48A	CAPN1
MIR527	TGFBR1			FAS	TP73
MLKL	SLC2A10			FKBP1A	LALBA
PTPN11	CFLAR			FKBP1B	MAPK14
MAPK14	ACE			FOS	F2R
NFKB1	MIF4GD-DT			FOXO1	GADD45A
APOE	TNFRSF21			FOXO3	STAT5A
ANXA1	TRAF6			HDAC1	APOL1
SDHB	NFKB1			HDAC6	FAM111A
P2RX7	LEP			HGS	DYNC1I2
EEF2K	LOX			HIF1A	ATRIP-TREX1
FPR2	MYH11			HSP90AB1	BAK1
HTRA1	IL2			HSPA5	PLA2G4A
PAK2	ALB			HSPA8	TNFRSF10A
NDUFA13	IL4I1			HSPB8	TNFRSF10B
CD274	TGFBR2			IFNG	APAF1
SETD7	TGFB3			IKBKB	BECN1
FGF21	CYCS			IKBKE	TERF1
MIR185	SELE			IL24	BCL2L11
DLX6-AS1	BIRC3			IRGM	VDAC1
MIR23A	HMGB1			ITGA3	SIRT3
MIR520C	VEGFA			ITGA6	TUBA1B
KLF3-AS1	FLNA			ITGB1	LINGO1
MMP1	IL1R1			ITGB4	IDO1
IKZF1	BIRC2			ITPR1	STK17B
BSG	ELN			GAA	HERPUD1
CEBPB	CASP1			GABARAP	TFPT
TFAM	NOTCH1			GABARAPL1	RUNX3
PGF	MAPK1			GABARAPL2	SIRT2
TRIM21	TRAF5			GAPDH	ENDOG
CEP55	TNFAIP1			GNAI3	BAD
CXCL8	TNFRSF13C			GNB2L1	ATP12A
NLRX1	IL17A			GOPC	PDE5A
SLC16A4	SMAD4			GRID1	PSIP1
USF2	TNFAIP2			GRID2	ATOH1
IL32	RELT			KIAA0226	TOP3B
PIF1	CBS			KIAA0652	MIR130A
SLC30A7	MMP9			KIAA0831	PPP3R2
CHRFAM7A	FBN1			KIF5B	PRDX6
MIR21	IFNA1			KLHL24	PRDX5
MIR124-1	TERT			LAMP1	PDGFD
MIR200C	HBB			LAMP2	SQLE
MIR195	CD27			MAP1LC3A	H2BC21
MIR485	FOXE3			MAP1LC3B	H1-1
MALT1	BAX			MAP1LC3C	GZMA
TLR2	JUN			MAP2K7	GPR87
ICAM1	TLR2			MAPK1	BCL2L2
STK4	MFAP5			MAPK3	RPS5
GSK3B	NFKBIA			MAPK8	UBE3C
PTGS2	MAPK14			MAPK8IP1	PRDX4
MST1	BCL2			MAPK9	MAPK13
PRF1	PLOD1			MBTPS2	WNK3
PRMT5	CD14			MLST8	ADRB3
VTN	CSF1			MTMR14	BIK
ELAVL1	MLKL			MTOR	H3C15
MPEG1	BGN			MYC	PLAAT4
STING1	CHUK			NAF1	BCL2L10
MIR204	SMAD2			NAMPT	TDRD3
CDKN2B-AS1	ESR1			NBR1	SERPINB9
HOTTIP	ACTA2-AS1			NCKAP1	ANKRD36B
MIR141	PARP1			NFE2L2	MIOX
MIR9-1	MAT2A			NFKB1
MIR455	EDAR			NKX2-3
MIR9-2	IKBKB			NLRC4
MIR9-3	JAG1			NPC1
MIR497	NOS2			NRG1
LINC-ROR	MIR21			NRG2
ABL1	MMP1			NRG3
EPHA2	HMOX1			P4HB
HDAC6	F3			PARK2
PPARG	TNFAIP8L2			PARP1
TLR3	SERPINE1			PEA15
SQSTM1	MMP3			PELP1
CDK9	RELA			PEX14
IRF3	COL3A1			PEX3
UCP1	CSF3			PIK3C3
TREM1	MAP3K5			PIK3R4
TSLP	MED12			PINK1
ZDHHC1	FBN2			PPP1R15A
HNP1	TNFAIP8			PRKAB1
PTEN	INS			PRKAR1A
DRD2	COMP			PRKCD
ADORA1	NGFR			PRKCQ
ADORA2B	NEK9			PTEN
ADORA2A	COL5A1			PTK6
ADORA3	MEFV			RAB11A
OSM	BMP6			RAB1A
METTL3	EDA			RAB24
PECAM1	TNFSF12-TNFSF13			RAB33B
METTL14	GNPTAB			RAB5A
TRIM31	NPM1			RAB7A
MIR25	COL5A2			RAC1
CAMP	NDE1			RAF1
NLRP6	LOC101448202			RB1
MRE11	LOC113939944			RB1CC1
FNDC4	TRAF4			RELA
FNDC5	FN1			RGS19
MAP3K7	GBA1			RHEB
PARP1	IL1RAPL2			RPS6KB1
USP8	EDA2R			RPTOR
PRKN	HEY2			SAR1A
GBP5	F5			SERPINA1
NR1H2	GATA4			SESN2
MKI67	C1QTNF5			SH3GLB1
USP47	TRAP1			SIRT1
TCEA3	GPT			SIRT2
IL36G	NOD2			SPHK1
IL36B	HGF			SPNS1
TP63	C1QTNF3			SQSTM1
IRF1	IL2RB			ST13
IRF2	CASP9			STK11
PRTN3	HIF1A-AS1			TBK1
SERPINB1	SRFBP1			TM9SF1
IL1A	MYLK-AS1			TMEM49
CHMP4B	LINC01389			TMEM74
DUOX1	SMAD6			TNFSF10
APOL1	TIMP1			TP53
NLRP7	EP300			TP53INP2
ANO6	ELANE			TP63
BNIP3	TANK			TP73
XIST	SLC12A5-AS1			TSC1
MIR107	CCL5			TSC2
MIR103A1	C1QTNF9			TUSC1
MIR103A2	IL2RA			ULK1
FADD	STAT3			ULK2
VCAM1	TINF2			ULK3
EZH2	CTLA4			USP10
DNMT1	GZMB			UVRAG
DNMT3A	ROBO4			VAMP3
DNMT3B	PPARG			VAMP7
BAX	STAT1			VEGFA
CYCS	CREBBP			WDFY3
POLA1	C1QTNF1			WDR45
BAK1	STING1			WDR45L
CHMP2B	IL12B			WIPI1
EED	H19			WIPI2
PRIM1	ACAN			ZFYVE1
RBBP4	FGF2
RBBP7	TICAM1
SUZ12	IGF1
POLA2	MIR155
CHMP2A	CERNA3
PRIM2	SOD2
CHMP3	HLA-A
CHMP7	IFNB1
CHMP6	C1QTNF4
H2AX	OTULIN
CHMP4A	IL15
CHMP4C	POLG
H3-3A	B2M
H3-3B	LOC100506472
H3C1	AAT1
H2AC20	ANXA5
H2AZ1	TNFAIP8L1
H2BC21	PSMD2
H4-16	MEG3
H4C1	AKT1
H2BC4	F2
H3C2	PTX3
H3C3	C1QTNF6
H4C2	IKBKG
H2AC4	TNFAIP8L3
H2BC5	BMP2
H3C12	CCL3
H3C4	NPPA
H4C11	CASP10
H4C3	CCR6
H4C8	IRF1
H4C9	ZFP36
H2BC12	HLA-DQB1
H2BC14	EGF
H2BC9	IL13
H3C10	SOD1
H3C14	MAP3K14
H4C12	ACTA1
H4C14	NOS3
H4C5	HSP90AA1
H2AC14	BCL2L1
H2AC18	STAT4
H2AC6	TYMS
H2AC7	IL3
H2AJ	NAGLU
H2AZ2	MIR221
H2BC1	PTPN11
H2BC10	REN
H2BC11	MIR146A
H2BC13	BDNF-AS
H2BC3	IRF3
H2BC6	BGLAP
H3C11	MAPK3
H3C6	SGCA
H3C7	CALCA
H3C8	TERC
H4C13	RTEL1
H4C4	RETN
H4C6	JAK2
H2AC8	MB
H2BC15	MAP3K7
H2BC17	LITAF
H2BC7	ERAP1
H2BC8	NR3C1
H2BU1	MPO
H3C15	THBD
H3C13	MMP2
H4C15	WRAP53
H2AB1	SELP
H2AC19	COL1A2
RNF103-CHMP3	SLC22A12
LOC102724334	HIF1A
CAPN1	C1QTNF2
VIM	UMOD
JUN	INSR
RIPK3	STEAP4
MIR139	CTNNB1
BRCC3	APOE
BHLHE40	C1QTNF7
BHLHE41	CASP4
ALK	IFNGR1
CSNK1A1	APOH
BIRC3	IL23R
TFAP2A	RYR1
BIRC2	C1QTNF9B
E2F4	BAK1
UBE2D2	CDKN2B-AS1
LY96	LCN2
GLMN	PTGS1
SUGT1	ACE2
IRGM	MIR7-3HG
NLRP13	BID
SCAF11	EDN1
ADAMTS9-AS2	TLR9
NINJ1	PTPRC
TUBB6	IL12A
MYD88	PLA2G4A
TLR8	CST3
APAF1	LINC01672
NOS1	OPTN
NOS2	MIR210
PKN2	IL5
DPEP1	MIR130A
CHMP1A	STAC3
PYDC2	GHRL
MUC20	CD4
ACE2	C1QTNF8
EGFR	EGFR
AKT1	FLNC
ATF6	IL18R1
CASP9	IL6R
ORMDL3	CPT2
POP1	CXCL10
LINC00958	CAT
MIR4306	FCGR3A
MDM2	GSDME
BTK	TLR3
BCL2	PIK3CA
YWHAE	IL11
ANXA2	PRF1
HSP90AA1	EPO
HSP90AB1	MIR34A
IL1RN	KITLG
RIPK1	NTRK1
IFIH1	TIMP3
IRAK3	SPP1
MELK	C4A
NEDD4	APOL1
NFS1	PARN
YWHAZ	UBC
BECN1	NHP2
CD14	PROC
CHI3L1	LINC02605
STXBP2	VDR
TLR9	IL6ST
UBE2D3	RUNX2
GSTO1	HP
RAB5A	BRAF
TNFSF13B	HLA-C
ASIC1	APOB
HUWE1	SMPD1
LRPPRC	RANBP2
PANX1	CXCR3
PDCD6IP	PROS1
USP24	KRT18
ATG7	MIF
IL13	CASP7
CDC37	ADAMTS2
ERP44	DKC1
IL18BP	NOP10
TRPM2	KRAS
VPS4B	NFE2L2
ATG3	MIR125A
BST2	TYK2
IL13RA2	MATN3
LYST	PIK3C2A
STXBP3	CCL4
GPER1	HSPA1A
NCR1	MIR29A
VPS28	SLC2A1
IL27	IRS1
CLEC5A	MT-CO1
SEC22B	PSTPIP1
SIGLEC14	WNT5A
CGAS	LBP
MIR15A	NLRP3
	CCR1
	MIR122
	TRPS1
	MALAT1
	CDKN2A
	TGFA
	POLG2
	SOD2-OT1
	SELL
	ADAMTSL2
	VWF
	FOS
	PRKN
	HAVCR1
	MYD88
	IFNA2
	MMP13
	MIR214
	MTHFR
	THSD4
	CREB1
	MAPKAPK2
	MT-ND6
	MMP12
	TREX1
	SH2D1A
	PPARA
	IL32
	BIRC5
	MIR132
	CCL11
	POMC
	ADAM10
	PIK3CG
	CTC1
	ADA2
	PECAM1
	GAPDH
	F10
	DNM1L
	CASP5
	SERPINC1
	TONSL
	MIR146B
	SRC
	USB1
	SP1
	OLR1
	CASP2
	MAP3K1
	MYC
	IKZF1
	MIR222
	CTSK
	ITGB3
	SLC17A5
	ELP1
	FGFR1
	SERPINA1
	IGFBP3
	RTEL1-TNFRSF6B
	DSPP
	CD36
	CD8A
	LIF
	ENG
	BMP7
	IBSP
	ACP5
	THBS1
	AGER
	SMAD5-AS1
	LPL
	APOA1
	IRAK1
	ITGAM
	LOC100287329
	ARSB
	EGR1
	SCARB2
	ITGB2
	FCGR2A
	OGA
	MIR181A1
	MET
	MBL2
	MIR223
	MMP8
	ALOX5
	PTH
	BPI
	RIGI
	SAMHD1
	MIR23A
	EXT1
	CDH23
	CYLD
	RB1
	ANGPT1
	MECOM
	AFP
	DVL3
	CCL20
	SIL1
	CDKN3
	PRL
	FABP1
	MIR145
	IL33
	MMP14
	BAG4
	IL7
